# Supplementary material for: Core transcription regulatory circuitry orchestrates corneal epithelial homeostasis
Source: Nat Commun. 2021 Jan 18;12:420. doi: 10.1038/s41467-020-20713-z (PMC7814021; doi:10.1038/s41467-020-20713-z)
Supplement: Supplementary file 3 — Source Data [file 41467_2020_20713_MOESM3_ESM.xlsx]

## Sheet: Sheet1
	Figure 4c
	Supplementary Figure 3c
